# Supplementary material for: MiR-122 promotes metastasis of hepatoma cells by modulating RBM47-integrin alpha V-TGF-beta signaling
Source: PLoS One. 2025 Jul 10;20(7):e0327915. doi: 10.1371/journal.pone.0327915 (PMC12244532; doi:10.1371/journal.pone.0327915)
Supplement: S1 File — (ZIP) [file pone.0327915.s010.zip]

Archive with 51 entries (50 files):
- 统计data/
- 统计data/Fig.1A.xlsx
- 统计data/Fig.1B.xlsx
- 统计data/Fig.1C.xlsx
- 统计data/Fig.2A.xlsx
- 统计data/Fig.2B.xlsx
- 统计data/Fig.2C.xlsx
- 统计data/Fig.2D.xlsx
- 统计data/Fig.2F.xlsx
- 统计data/Fig.3A.xlsx
- 统计data/Fig.3B.xlsx
- 统计data/Fig.3C.xlsx
- 统计data/Fig.3E.xlsx
- 统计data/Fig.4A.xlsx
- 统计data/Fig.4B.xlsx
- 统计data/Fig.4C.xlsx
- 统计data/Fig.5A.xlsx
- 统计data/Fig.5D.xlsx
- 统计data/Fig.5E.xlsx
- 统计data/Fig.6A.xlsx
- 统计data/Fig.6B.xlsx
- 统计data/Fig.6C.xlsx
- 统计data/Fig.6D.xlsx
- 统计data/Fig.6E.xlsx
- 统计data/Fig.6F.xlsx
- 统计data/S1A Figure.xlsx
- 统计data/S1B Figure.xlsx
- 统计data/S1C Figure.xlsx
- 统计data/S1D Figure.xlsx
- 统计data/S2A Figure.xlsx
- 统计data/S2B Figure.xlsx
- 统计data/S2C Figure.xlsx
- 统计data/S2D Figure.xlsx
- 统计data/S2G Figure.xlsx
- 统计data/S3A Figure.xlsx
- 统计data/S3B Figure.xlsx
- 统计data/S3C Figure.xlsx
- 统计data/S3D Figure.xlsx
- 统计data/S3F Figure.xlsx
- 统计data/S4A Figure.xlsx
- 统计data/S4B Figure.xlsx
- 统计data/S4C Figure.xlsx
- 统计data/S4D Figure.xlsx
- 统计data/S4E Figure.xlsx
- 统计data/S4F Figure.xlsx
- 统计data/S4H Figure.xlsx
- 统计data/S5A Figure.xlsx
- 统计data/S5B Figure.xlsx
- 统计data/S5C Figure.xlsx
- 统计data/S7A Figure.xlsx
- 统计data/S7C Figure.xlsx
