# Supplementary material for: MiR-122 promotes metastasis of hepatoma cells by modulating RBM47-integrin alpha V-TGF-beta signaling
Source: PLoS One. 2025 Jul 10;20(7):e0327915. doi: 10.1371/journal.pone.0327915 (PMC12244532; doi:10.1371/journal.pone.0327915)
Supplement: S1 File — (ZIP) [file pone.0327915.s010.zip › 统计data/Fig.1A.xlsx]

## Sheet: Sheet1
	p-Basic			p-SBE
NC	1	0.742182	0.873551	22.2917	22.576	21.347
miR-122	1.12128	0.85014	0.980639	44.0035	42.4661	30.1729
