# Supplementary material for: MiR-122 promotes metastasis of hepatoma cells by modulating RBM47-integrin alpha V-TGF-beta signaling
Source: PLoS One. 2025 Jul 10;20(7):e0327915. doi: 10.1371/journal.pone.0327915 (PMC12244532; doi:10.1371/journal.pone.0327915)
Supplement: S1 File — (ZIP) [file pone.0327915.s010.zip › 统计data/Fig.1B.xlsx]

## Sheet: Sheet1
	p-Basic			p-SBE
NC	1	1.29309	1.18893	4.39572	4.4636	4.16479
miR-122	1.31635	2.20317	1.43576	8.45848	12.0853	8.60626
