# Supplementary material for: MiR-122 promotes metastasis of hepatoma cells by modulating RBM47-integrin alpha V-TGF-beta signaling
Source: PLoS One. 2025 Jul 10;20(7):e0327915. doi: 10.1371/journal.pone.0327915 (PMC12244532; doi:10.1371/journal.pone.0327915)
Supplement: S1 File — (ZIP) [file pone.0327915.s010.zip › 统计data/Fig.1C.xlsx]

## Sheet: Sheet1
	p-Basic			p-SBE
anti-NC	1	1.29981	1.11009	270.074	263.985	273.964
anti-miR-122	1.4844	1.08317	1.55864	204.262	253.157	214.258
