# Supplementary material for: MiR-122 promotes metastasis of hepatoma cells by modulating RBM47-integrin alpha V-TGF-beta signaling
Source: PLoS One. 2025 Jul 10;20(7):e0327915. doi: 10.1371/journal.pone.0327915 (PMC12244532; doi:10.1371/journal.pone.0327915)
Supplement: S1 File — (ZIP) [file pone.0327915.s010.zip › 统计data/Fig.3C.xlsx]

## Sheet: Sheet1
	NC			miR-122
NC	1	1.06524	0.900589	2.03481	2.16872	1.97526
siITGAV	0.664969	0.683842	0.727153	0.618744	0.649096	0.890138
