# Supplementary material for: MiR-122 promotes metastasis of hepatoma cells by modulating RBM47-integrin alpha V-TGF-beta signaling
Source: PLoS One. 2025 Jul 10;20(7):e0327915. doi: 10.1371/journal.pone.0327915 (PMC12244532; doi:10.1371/journal.pone.0327915)
Supplement: S1 File — (ZIP) [file pone.0327915.s010.zip › 统计data/Fig.5A.xlsx]

## Sheet: Sheet1
NC	miR-122	siRBM47
1	1.81323	2.7878
1	2.03855	2.55528
1	1.77166	2.43313
