# Supplementary material for: MiR-122 promotes metastasis of hepatoma cells by modulating RBM47-integrin alpha V-TGF-beta signaling
Source: PLoS One. 2025 Jul 10;20(7):e0327915. doi: 10.1371/journal.pone.0327915 (PMC12244532; doi:10.1371/journal.pone.0327915)
Supplement: S1 File — (ZIP) [file pone.0327915.s010.zip › 统计data/Fig.5E.xlsx]

## Sheet: Sheet1
NC+nc	NC+anti-miR-122	NC+siRBM47	siRBM47+anti-miR-122
1	0.439748	2.64967	2.73767
1.17711	0.585616	3.57547	3.23314
0.923019	0.436997	2.09622	2.52482
						1	1.07711	0.993019	0.351798	0.434954	0.352055
						2.64967	3.27547	2.59622	2.63767	3.00169	2.64257
