# Supplementary material for: MiR-122 promotes metastasis of hepatoma cells by modulating RBM47-integrin alpha V-TGF-beta signaling
Source: PLoS One. 2025 Jul 10;20(7):e0327915. doi: 10.1371/journal.pone.0327915 (PMC12244532; doi:10.1371/journal.pone.0327915)
Supplement: S1 File — (ZIP) [file pone.0327915.s010.zip › 统计data/Fig.6A.xlsx]

## Sheet: Sheet1
	p-Basic			p-ITGAV PMT (-1295/+207)
Control	1	1.04952	0.94236	11.2759	6.60117	10.3918
RBM47	1.28322	1.20032	1.28331	9.12763	11.2885	9.22687
