# Supplementary material for: MiR-122 promotes metastasis of hepatoma cells by modulating RBM47-integrin alpha V-TGF-beta signaling
Source: PLoS One. 2025 Jul 10;20(7):e0327915. doi: 10.1371/journal.pone.0327915 (PMC12244532; doi:10.1371/journal.pone.0327915)
Supplement: S1 File — (ZIP) [file pone.0327915.s010.zip › 统计data/Fig.6B.xlsx]

## Sheet: Sheet1
Dactinomycin treatment (h)	Control			RBM47
0	1	1	1	1	1	1
12	0.737803	0.753699	0.589379	0.628857	0.618066	0.641504
24	0.500885	0.322398	0.444952	0.26129	0.163604	0.280005
