# Supplementary material for: MiR-122 promotes metastasis of hepatoma cells by modulating RBM47-integrin alpha V-TGF-beta signaling
Source: PLoS One. 2025 Jul 10;20(7):e0327915. doi: 10.1371/journal.pone.0327915 (PMC12244532; doi:10.1371/journal.pone.0327915)
Supplement: S1 File — (ZIP) [file pone.0327915.s010.zip › 统计data/Fig.6C.xlsx]

## Sheet: Sheet1
Dactinomycin treatment (h)	Control			RBM47
0	1	1	1	1	1	1
12	0.735098	0.672093	0.53198	0.845494	0.963296	0.760888
24	0.450809	0.392963	0.489971	0.763767	0.605492	0.703543
