# Supplementary material for: MiR-122 promotes metastasis of hepatoma cells by modulating RBM47-integrin alpha V-TGF-beta signaling
Source: PLoS One. 2025 Jul 10;20(7):e0327915. doi: 10.1371/journal.pone.0327915 (PMC12244532; doi:10.1371/journal.pone.0327915)
Supplement: S1 File — (ZIP) [file pone.0327915.s010.zip › 统计data/Fig.6D.xlsx]

## Sheet: Sheet1
	IgG			anti-RBM47
5'UTR	1	1	1	3.89177	3.06278	2.75026
CDS	1	1	1	5.68455	9.33411	5.87467
3'UTR	1	1	1	138.096	222.299	256.233
