# Supplementary material for: MiR-122 promotes metastasis of hepatoma cells by modulating RBM47-integrin alpha V-TGF-beta signaling
Source: PLoS One. 2025 Jul 10;20(7):e0327915. doi: 10.1371/journal.pone.0327915 (PMC12244532; doi:10.1371/journal.pone.0327915)
Supplement: S1 File — (ZIP) [file pone.0327915.s010.zip › 统计data/Fig.6F.xlsx]

## Sheet: Sheet1
	NC			siRBM47
p-CDS	1	1	1	0.958193	1.27423	1.06603
p-3'UTR	1	1	1	2.36686	2.64081	1.65197
p-3'UTR-dARE	1	1	1	0.793707	0.904341	1.20728
