# Supplementary material for: MiR-122 promotes metastasis of hepatoma cells by modulating RBM47-integrin alpha V-TGF-beta signaling
Source: PLoS One. 2025 Jul 10;20(7):e0327915. doi: 10.1371/journal.pone.0327915 (PMC12244532; doi:10.1371/journal.pone.0327915)
Supplement: S1 File — (ZIP) [file pone.0327915.s010.zip › 统计data/S1A Figure.xlsx]

## Sheet: Sheet1
	p-Basic			p-SBE
SK-hep-1	1.1042	1	1.0659	1.13782	1.11034	1.05353
HLE	1	1.95406	0.950707	8.27446	6.95623	8.06478
SNU-449	1	1.88716	0.837062	8.39131	7.24784	5.15454
Huh-7	1.06214	1.21007	1	360.679	360.248	354.651
