# Supplementary material for: MiR-122 promotes metastasis of hepatoma cells by modulating RBM47-integrin alpha V-TGF-beta signaling
Source: PLoS One. 2025 Jul 10;20(7):e0327915. doi: 10.1371/journal.pone.0327915 (PMC12244532; doi:10.1371/journal.pone.0327915)
Supplement: S1 File — (ZIP) [file pone.0327915.s010.zip › 统计data/S1B Figure.xlsx]

## Sheet: Sheet1
	p-Basic			p-SBE
SK-hep-1	0.8803	1	1.34395	0.853108	0.794775	1.06469
HLE	1	1.05747	0.822456	118.481	103.695	109.817
SNU-449	0.776788	1.11811	1.00002	254.891	209.27	241.299
Huh-7	1	1.31527	0.885311	262.933	221.931	245.183
