# Supplementary material for: MiR-122 promotes metastasis of hepatoma cells by modulating RBM47-integrin alpha V-TGF-beta signaling
Source: PLoS One. 2025 Jul 10;20(7):e0327915. doi: 10.1371/journal.pone.0327915 (PMC12244532; doi:10.1371/journal.pone.0327915)
Supplement: S1 File — (ZIP) [file pone.0327915.s010.zip › 统计data/S1C Figure.xlsx]

## Sheet: Sheet1
	SNU-449			SK-hep-1			HLE			Huh-7
miR-122 relative expression	1	1.04365	0.955854	2.5391	2.65607	2.98399	5.91575	4.79509	4.99032	4333.4	4616.72	3699.1
