# Supplementary material for: MiR-122 promotes metastasis of hepatoma cells by modulating RBM47-integrin alpha V-TGF-beta signaling
Source: PLoS One. 2025 Jul 10;20(7):e0327915. doi: 10.1371/journal.pone.0327915 (PMC12244532; doi:10.1371/journal.pone.0327915)
Supplement: S1 File — (ZIP) [file pone.0327915.s010.zip › 统计data/S3B Figure.xlsx]

## Sheet: Sheet1
SNU449	Mock	NC	miR-122
	1.2863	1.70975	1.69087
	1.62788	1.75311	1.79423
	1.90946	1.84647	1.86759
HLE	Mock	NC	miR-122
	0.95866	0.99768	1.23615
	1.05749	1.26512	1.19898
	1.15874	1.23256	1.18248
