# Supplementary material for: MiR-122 promotes metastasis of hepatoma cells by modulating RBM47-integrin alpha V-TGF-beta signaling
Source: PLoS One. 2025 Jul 10;20(7):e0327915. doi: 10.1371/journal.pone.0327915 (PMC12244532; doi:10.1371/journal.pone.0327915)
Supplement: S1 File — (ZIP) [file pone.0327915.s010.zip › 统计data/S3D Figure.xlsx]

## Sheet: Sheet1
	NC			miR-122
IgG	1	1.1257	0.956513	1.59191	1.87012	2.07817
TGF-β Ab	1.09321	1.12543	1.19633	0.80568	0.671742	0.916656
