# Supplementary material for: MiR-122 promotes metastasis of hepatoma cells by modulating RBM47-integrin alpha V-TGF-beta signaling
Source: PLoS One. 2025 Jul 10;20(7):e0327915. doi: 10.1371/journal.pone.0327915 (PMC12244532; doi:10.1371/journal.pone.0327915)
Supplement: S1 File — (ZIP) [file pone.0327915.s010.zip › 统计data/S4A Figure.xlsx]

## Sheet: Sheet1
	NC			miR-122
Untreated	0.864877	0.810562	1.20775	1.77652	2.03328	3.11875
CAF supernatent	2.46406	2.31815	2.97435	4.39381	4.98006	6.25555
TGF-β1 (1ng/ml)	38.8896	30.2876	29.9831	17.6623	15.688	19.9725
