# Supplementary material for: MiR-122 promotes metastasis of hepatoma cells by modulating RBM47-integrin alpha V-TGF-beta signaling
Source: PLoS One. 2025 Jul 10;20(7):e0327915. doi: 10.1371/journal.pone.0327915 (PMC12244532; doi:10.1371/journal.pone.0327915)
Supplement: S1 File — (ZIP) [file pone.0327915.s010.zip › 统计data/S4B Figure.xlsx]

## Sheet: Sheet1
ITGAV	Mock	NC	miR-122
	1	0.908	1.89
	1	0.917	2.086
	1	0.962	2.153
ITGB1	Mock	NC	miR-122
	1	0.901	0.879
	1	1.008	1.361
	1	1.386	1.908
ITGB3	Mock	NC	miR-122
	1	1.158	1.293
	1	1.18	1.46
	1	1.371	1.567
ITGB5	Mock	NC	miR-122
	1	1.135	1.215
	1	1.181	1.256
	1	1.352	1.343
ITGB6	Mock	NC	miR-122
	1	0.468	0.546
	1	0.59	0.629
	1	0.732	0.767
ITGB8	Mock	NC	miR-122
	1	0.695	0.44
	1	0.806	0.704
	1	0.937	0.848
