# Supplementary material for: MiR-122 promotes metastasis of hepatoma cells by modulating RBM47-integrin alpha V-TGF-beta signaling
Source: PLoS One. 2025 Jul 10;20(7):e0327915. doi: 10.1371/journal.pone.0327915 (PMC12244532; doi:10.1371/journal.pone.0327915)
Supplement: S1 File — (ZIP) [file pone.0327915.s010.zip › 统计data/S4F Figure.xlsx]

## Sheet: Sheet1
	NC			miR-122
NC	1	1.01851	1.06123	3.66951	4.04475	3.75195
siITGAV	0.390208	0.521861	0.479956	0.98825	0.613396	0.681155
