# Supplementary material for: MiR-122 promotes metastasis of hepatoma cells by modulating RBM47-integrin alpha V-TGF-beta signaling
Source: PLoS One. 2025 Jul 10;20(7):e0327915. doi: 10.1371/journal.pone.0327915 (PMC12244532; doi:10.1371/journal.pone.0327915)
Supplement: S1 File — (ZIP) [file pone.0327915.s010.zip › 统计data/S4H Figure.xlsx]

## Sheet: Sheet1
	NC			miR-122
NC	2642	2666	2906	3356	3808	5208
siITGAV	1042	1264	1626	1314	1588	1346
