# Supplementary material for: MiR-122 promotes metastasis of hepatoma cells by modulating RBM47-integrin alpha V-TGF-beta signaling
Source: PLoS One. 2025 Jul 10;20(7):e0327915. doi: 10.1371/journal.pone.0327915 (PMC12244532; doi:10.1371/journal.pone.0327915)
Supplement: S1 File — (ZIP) [file pone.0327915.s010.zip › 统计data/S5A Figure.xlsx]

## Sheet: Sheet1
	Basic			ITGAV PMT (-1295/+207)
NC	1	1.40493	1.13132	32.2606	36.9349	31.2926
miR-122	1.95151	1.75984	2.00734	36.1185	36.7751	39.6477
