# Supplementary material for: MiR-122 promotes metastasis of hepatoma cells by modulating RBM47-integrin alpha V-TGF-beta signaling
Source: PLoS One. 2025 Jul 10;20(7):e0327915. doi: 10.1371/journal.pone.0327915 (PMC12244532; doi:10.1371/journal.pone.0327915)
Supplement: S1 File — (ZIP) [file pone.0327915.s010.zip › 统计data/S5B Figure.xlsx]

## Sheet: Sheet1
Actinomycin D treatment (h)	NC			miR-122
0	1	1.00211	1.00055	1	1.009	1
6	0.880532	0.82274	0.855227	0.950735	0.910218	0.851167
12	0.790148	0.791047	0.737687	0.829096	0.952403	0.774704
24	0.467594	0.431286	0.296422	0.603099	0.718573	0.685122
