# Supplementary material for: MiR-122 promotes metastasis of hepatoma cells by modulating RBM47-integrin alpha V-TGF-beta signaling
Source: PLoS One. 2025 Jul 10;20(7):e0327915. doi: 10.1371/journal.pone.0327915 (PMC12244532; doi:10.1371/journal.pone.0327915)
Supplement: S1 File — (ZIP) [file pone.0327915.s010.zip › 统计data/S5C Figure.xlsx]

## Sheet: Sheet1
Dactinomycin treatment (h)	anti-NC			anti-miR-122
0	1	1	1	1	1	1
6	0.912813	1.00644	0.995598	0.850826	0.565671	0.659505
12	0.769642	0.829143	0.858078	0.585113	0.70998	0.485084
24	0.422939	0.438313	0.603247	0.171357	0.248502	0.332968
